# Supplementary material for: Improving Steam Methane Reforming Efficiency via Hierarchical Structure in Additively Manufactured Ni-Based Self-Catalytic Reactors
Source: Materials (Basel). 2025 Mar 19;18(6):1350. doi: 10.3390/ma18061350 (PMC11943580; doi:10.3390/ma18061350)
Supplement: Supplementary file 1 [file materials-18-01350-s001.zip]

Archive with 1 entries (1 files):
- materials-3493657-supplementary.pdf
